# Supplementary material for: The Bacterial Composition of the Gut Microbiota of Mexicans with Overweight and Obesity: A Systematic Review
Source: Microorganisms. 2025 Jul 24;13(8):1727. doi: 10.3390/microorganisms13081727 (PMC12388073; doi:10.3390/microorganisms13081727)
Supplement: Supplementary file 1 [file microorganisms-13-01727-s001.zip]

Archive with 1 entries (1 files):
- microorganisms-3718659-supplementary.pdf
